# Supplementary material for: ﻿Novel Helicotubeufia and Tubeufia (Tubeufiaceae, Tubeufiales) species from terrestrial habitats in Hainan Province, China
Source: MycoKeys. 2025 Dec 4;126:57–74. doi: 10.3897/mycokeys.126.174148 (PMC12699344; doi:10.3897/mycokeys.126.174148)
Supplement: XML Treatment for Helicotubeufia qixianlingensis [file mycokeys.126.174148-treatment1.xml]

<!DOCTYPE tp:taxon-treatment
  PUBLIC "-//TaxonX//DTD Taxonomic Treatment Publishing DTD v0 20100105//EN" "tax-treatment-NSO.dtd">
<tp:taxon-treatment xmlns:tp="http://www.plazi.org/taxpub"><tp:treatment-meta><kwd-group><label>Taxon classification</label><kwd>
                <named-content content-type="kingdom">Fungi</named-content>
              </kwd><kwd>
                <named-content content-type="order">Tubeufiales</named-content>
              </kwd><kwd>
                <named-content content-type="family">Tubeufiaceae</named-content>
              </kwd></kwd-group><mixed-citation publication-type="journal"><person-group><name><surname>Tan</surname><given-names>Ting-Hong</given-names></name><name><surname>Gao</surname><given-names>Fan</given-names></name><name><surname>Bai</surname><given-names>Song</given-names></name><name><surname>Wu</surname><given-names>Chun-Fang</given-names></name><name><surname>Zhao</surname><given-names>Ning-Ning</given-names></name><name><surname>Qiu</surname><given-names>Na</given-names></name><name><surname>Zhou</surname><given-names>Min</given-names></name><name><surname>Ma</surname><given-names>Jian</given-names></name></person-group><article-title>﻿Novel <italic><tp:taxon-name><tp:taxon-name-part taxon-name-part-type="genus" reg="Helicotubeufia">Helicotubeufia</tp:taxon-name-part></tp:taxon-name></italic> and <italic><tp:taxon-name><tp:taxon-name-part taxon-name-part-type="genus" reg="Tubeufia">Tubeufia</tp:taxon-name-part></tp:taxon-name></italic> (<tp:taxon-name><tp:taxon-name-part taxon-name-part-type="family">Tubeufiaceae</tp:taxon-name-part></tp:taxon-name>, <tp:taxon-name><tp:taxon-name-part taxon-name-part-type="order">Tubeufiales</tp:taxon-name-part></tp:taxon-name>) species from terrestrial habitats in Hainan Province, China</article-title><source>MycoKeys</source><day>04</day><month>12</month><year>2025</year><volume>126</volume><fpage>57</fpage><lpage>74</lpage><pub-id pub-id-type="doi">10.3897/mycokeys.126.174148</pub-id></mixed-citation></tp:treatment-meta><tp:nomenclature><label>﻿</label><tp:taxon-name><object-id xmlns:xlink="http://www.w3.org/1999/xlink" content-type="arpha" xlink:type="simple">A8166274-C04F-552B-BAF1-9EFE3FAB3884</object-id>
              <tp:taxon-name-part taxon-name-part-type="genus" reg="Helicotubeufia">Helicotubeufia</tp:taxon-name-part>
              <tp:taxon-name-part taxon-name-part-type="species" reg="qixianlingensis">qixianlingensis</tp:taxon-name-part>
              <object-id xmlns:xlink="http://www.w3.org/1999/xlink" content-type="mycobank" xlink:type="simple">904431</object-id>
            </tp:taxon-name><tp:taxon-authority>T.H. Tan &amp; J. Ma</tp:taxon-authority><tp:taxon-status xmlns:xlink="http://www.w3.org/1999/xlink" xlink:type="simple">sp. nov.</tp:taxon-status><xref ref-type="fig" rid="F1">Fig. 2</xref></tp:nomenclature><tp:treatment-sec sec-type="etymology" id="SECID0EVEBI"><title>Etymology.</title><p>“<italic><tp:taxon-name><tp:taxon-name-part taxon-name-part-type="genus" reg="Helicotubeufia"/><tp:taxon-name-part taxon-name-part-type="species" reg="qixianlingensis">qixianlingensis</tp:taxon-name-part></tp:taxon-name></italic>” refers the place “Qixianling Hot Spring National Forest Park” from where the fungus was collected.</p><fig id="F1" position="float" orientation="portrait"><object-id xmlns:xlink="http://www.w3.org/1999/xlink" content-type="doi" xlink:type="simple">10.3897/mycokeys.126.174148.figure2</object-id><object-id xmlns:xlink="http://www.w3.org/1999/xlink" content-type="arpha" xlink:type="simple">00437794-E500-5D25-9B9D-EE3568D9EE13</object-id><label>Figure 2.</label><caption><p><italic><tp:taxon-name><tp:taxon-name-part taxon-name-part-type="genus" reg="Helicotubeufia">Helicotubeufia</tp:taxon-name-part> <tp:taxon-name-part taxon-name-part-type="species" reg="qixianlingensis">qixianlingensis</tp:taxon-name-part></tp:taxon-name></italic> (<abbrev xmlns:xlink="http://www.w3.org/1999/xlink" xlink:title="Herbarium of Guizhou Academy of Agriculture Sciences" id="ABBRID0EYFBI" xlink:type="simple">GZAAS</abbrev> 25-0674, holotype). a, b. Colonies on the host surface; c. Conidiophores and conidia; d–h. Conidiophores; i–l. Conidia; m, n. Colonies on PDA, m from above, n from below. Scale bars: 50 μm (c); 20 μm (i–l); 10 μm (d–h).</p></caption><graphic xmlns:xlink="http://www.w3.org/1999/xlink" xlink:href="mycokeys-126-057-g002.jpg" position="float" orientation="portrait" xlink:type="simple" id="oo_1484664.jpg"><uri content-type="original_file" xlink:type="simple">https://binary.pensoft.net/fig/1484664</uri></graphic></fig></tp:treatment-sec><tp:treatment-sec sec-type="Holotype" id="SECID0EBGBI"><title>Holotype.</title><p><abbrev xmlns:xlink="http://www.w3.org/1999/xlink" xlink:title="Herbarium of Guizhou Academy of Agriculture Sciences" id="ABBRID0EHGBI" xlink:type="simple">GZAAS</abbrev> 25-0674.</p></tp:treatment-sec><tp:treatment-sec sec-type="description" id="SECID0ELGBI"><title>Description.</title><p><bold><italic>Saprobic</italic></bold> on decaying wood in a terrestrial habitat. <bold><italic>Sexual morph</italic></bold> Undetermined. <bold><italic>Asexual morph</italic></bold> Hyphomycetous, helicosporous. <bold><italic>Colonies</italic></bold> on natural substrate superficial, effuse, gregarious, with masses of crowded, glistening conidia, white to pale brown. <bold><italic>Mycelium</italic></bold> partly immersed, partly superficial, composed of hyaline to pale brown, branched, septate, arising from creeping hyaphae, guttulate, smooth hyphae. <bold><italic>Conidiophores</italic></bold> 13–38 × 4.5–5.5 μm (<italic>x</italic>̄ = 28 × 5 μm, n = 25), macronematous, mononematous, solitary or cespitose, erect, irregular cylindrical, short, flexuous, branched or unbranched, septate, pale brown, smooth-walled, thick-walled. <bold><italic>Conidiogenous cells</italic></bold> holoblastic, monoblastic or polyblastic, integrated, terminal, cylindrical, truncate at apex after conidial secession, pale brown, smooth-walled. <bold><italic>Conidia</italic></bold> solitary, acrogenous, helicoid, tapering towards the rounded ends, 77–101 μm diameter and conidial filament 6–7 μm wide (<italic>x</italic>̄ = 90 × 6.5 μm, n = 20), 483–520 μm long (<italic>x</italic>̄ = 499 μm, n = 20), loosely coiled 2–2<sup>1</sup>/<sub>2</sub> times, becoming loosely coiled in water, indistinctly multi-septate, subhyaline to pale brown, smooth-walled.</p></tp:treatment-sec><tp:treatment-sec sec-type="description" id="SECID0EVHBI"><title>Culture characteristics.</title><p>Conidia germinated on PDA and produced germ tubes within 9 h. Colonies on PDA reached 26 mm in diameter after 38 days of incubation at 25 °C with an irregular shape, flat surface and undulate margin, pale brown to brown; the reverse was brown to black.</p></tp:treatment-sec><tp:treatment-sec sec-type="material" id="SECID0E1HBI"><title>Material examined.</title><p>China • Hainan Province, Baoting Li and Miao Autonomous County, Qixianling Hot Spring National Forest Park, on decaying wood in a terrestrial habitat, 2 November 2024, Jian Ma, Q26 (<abbrev xmlns:xlink="http://www.w3.org/1999/xlink" xlink:title="Herbarium of Guizhou Academy of Agriculture Sciences" id="ABBRID0EAIBI" xlink:type="simple">GZAAS</abbrev> 25-0674, holotype), ex-type living culture <abbrev xmlns:xlink="http://www.w3.org/1999/xlink" xlink:title="Guizhou Culture Collection" id="ABBRID0EEIBI" xlink:type="simple">GZCC</abbrev> 25-0645; • <italic>Ibid</italic>., Q28 (<abbrev xmlns:xlink="http://www.w3.org/1999/xlink" xlink:title="Herbarium of Guizhou Academy of Agriculture Sciences" id="ABBRID0EKIBI" xlink:type="simple">GZAAS</abbrev> 25-0673, paratype), living culture <abbrev xmlns:xlink="http://www.w3.org/1999/xlink" xlink:title="Guizhou Culture Collection" id="ABBRID0EOIBI" xlink:type="simple">GZCC</abbrev> 25-0644.</p></tp:treatment-sec><tp:treatment-sec sec-type="notes" id="SECID0ESIBI"><title>Notes.</title><p>In the phylogenetic analysis (Fig. <xref ref-type="fig" rid="F4">1</xref>), <italic><tp:taxon-name><tp:taxon-name-part taxon-name-part-type="genus" reg="Helicotubeufia">Helicotubeufia</tp:taxon-name-part> <tp:taxon-name-part taxon-name-part-type="species" reg="qixianlingensis">qixianlingensis</tp:taxon-name-part></tp:taxon-name></italic> (<abbrev xmlns:xlink="http://www.w3.org/1999/xlink" xlink:title="Guizhou Culture Collection" id="ABBRID0EHJBI" xlink:type="simple">GZCC</abbrev> 25-0644 and <abbrev xmlns:xlink="http://www.w3.org/1999/xlink" xlink:title="Guizhou Culture Collection" id="ABBRID0ELJBI" xlink:type="simple">GZCC</abbrev> 25-0645) formed a sister lineage to <italic><tp:taxon-name><tp:taxon-name-part taxon-name-part-type="genus" reg="Helicotubeufia">H.</tp:taxon-name-part> <tp:taxon-name-part taxon-name-part-type="species" reg="laxisporum">laxisporum</tp:taxon-name-part></tp:taxon-name></italic> (CGMCC 3.25545) with 100% <abbrev xmlns:xlink="http://www.w3.org/1999/xlink" xlink:title="Maximum Likelihood" id="ABBRID0E1JBI" xlink:type="simple">ML</abbrev> and 1.00 <abbrev xmlns:xlink="http://www.w3.org/1999/xlink" xlink:title="posterior probabilities" id="ABBRID0E5JBI" xlink:type="simple">BYPP</abbrev> statistical support. Sequence comparisons revealed that our isolates (<abbrev xmlns:xlink="http://www.w3.org/1999/xlink" xlink:title="Guizhou Culture Collection" id="ABBRID0ECKBI" xlink:type="simple">GZCC</abbrev> 25-0645, ex-type) differ from <italic><tp:taxon-name><tp:taxon-name-part taxon-name-part-type="genus" reg="Helicotubeufia">H.</tp:taxon-name-part> <tp:taxon-name-part taxon-name-part-type="species" reg="laxisporum">laxisporum</tp:taxon-name-part></tp:taxon-name></italic> (CGMCC 3.25545) by 17/517 bp in ITS (3.3%, including eight gaps), 2/861 bp in <abbrev xmlns:xlink="http://www.w3.org/1999/xlink" xlink:title="large ribosomal subunit" id="ABBRID0ERKBI" xlink:type="simple">LSU</abbrev> (0.2%, no gaps), 3/914 bp in <italic>tef</italic>1-α (0.3%, no gaps) and 0/1,097 bp in <italic>rpb</italic>2 (0%, no gaps). Morphologically, <italic><tp:taxon-name><tp:taxon-name-part taxon-name-part-type="genus" reg="Helicotubeufia">H.</tp:taxon-name-part> <tp:taxon-name-part taxon-name-part-type="species" reg="qixianlingensis">qixianlingensis</tp:taxon-name-part></tp:taxon-name></italic> (<abbrev xmlns:xlink="http://www.w3.org/1999/xlink" xlink:title="Herbarium of Guizhou Academy of Agriculture Sciences" id="ABBRID0EELBI" xlink:type="simple">GZAAS</abbrev> 25-0674) differs from <italic><tp:taxon-name><tp:taxon-name-part taxon-name-part-type="genus" reg="Helicotubeufia">H.</tp:taxon-name-part> <tp:taxon-name-part taxon-name-part-type="species" reg="laxisporum">laxisporum</tp:taxon-name-part></tp:taxon-name></italic> (<named-content xmlns:xlink="http://www.w3.org/1999/xlink" content-type="dwc:institutional_code" xlink:title="Herbarium of Kunming Institute of Botany, Chinese Academy of Sciences" xlink:href="http://grbio.org/institution/cryptogamic-herbarium-kunming-institute-botany" xlink:type="simple">HKAS</named-content> 128907) by its shorter conidiophores (13–38 × 4.5–5.5 μm vs. up to 59 × 5–8.5 μm) and a greater number of conidial times (2–2<sup>1</sup>/<sub>2</sub> vs. 1<sup>1</sup>/<sub>3</sub>–2). In addition, the <abbrev xmlns:xlink="http://www.w3.org/1999/xlink" xlink:title="pairwise homoplasy index" id="ABBRID0E6LBI" xlink:type="simple">PHI</abbrev> test results (Fig. <xref ref-type="fig" rid="F2">3</xref>) revealed no significant recombination relationships between <italic><tp:taxon-name><tp:taxon-name-part taxon-name-part-type="genus" reg="Helicotubeufia">Helicotubeufia</tp:taxon-name-part> <tp:taxon-name-part taxon-name-part-type="species" reg="qixianlingensis">qixianlingensis</tp:taxon-name-part></tp:taxon-name></italic> (<abbrev xmlns:xlink="http://www.w3.org/1999/xlink" xlink:title="Guizhou Culture Collection" id="ABBRID0ESMBI" xlink:type="simple">GZCC</abbrev> 25-0644 and <abbrev xmlns:xlink="http://www.w3.org/1999/xlink" xlink:title="Guizhou Culture Collection" id="ABBRID0EWMBI" xlink:type="simple">GZCC</abbrev> 25-0645) and its phylogenetically related taxa. Therefore, <italic><tp:taxon-name><tp:taxon-name-part taxon-name-part-type="genus" reg="Helicotubeufia">Helicotubeufia</tp:taxon-name-part> <tp:taxon-name-part taxon-name-part-type="species" reg="qixianlingensis">qixianlingensis</tp:taxon-name-part></tp:taxon-name></italic> is introduced here as a new species, based on morphological and phylogenetic analyses, with supporting evidence from the <abbrev xmlns:xlink="http://www.w3.org/1999/xlink" xlink:title="pairwise homoplasy index" id="ABBRID0EFNBI" xlink:type="simple">PHI</abbrev> test.</p><fig id="F2" position="float" orientation="portrait"><object-id xmlns:xlink="http://www.w3.org/1999/xlink" content-type="doi" xlink:type="simple">10.3897/mycokeys.126.174148.figure3</object-id><object-id xmlns:xlink="http://www.w3.org/1999/xlink" content-type="arpha" xlink:type="simple">BF7D1B9B-4BD9-5C14-AA04-43F09A3AFCBF</object-id><label>Figure 3.</label><caption><p>Results of the <abbrev xmlns:xlink="http://www.w3.org/1999/xlink" xlink:title="pairwise homoplasy index" id="ABBRID0ERNBI" xlink:type="simple">PHI</abbrev> test of <italic><tp:taxon-name><tp:taxon-name-part taxon-name-part-type="genus" reg="Helicotubeufia">Helicotubeufia</tp:taxon-name-part> <tp:taxon-name-part taxon-name-part-type="species" reg="qixianlingensis">qixianlingensis</tp:taxon-name-part></tp:taxon-name></italic> (<abbrev xmlns:xlink="http://www.w3.org/1999/xlink" xlink:title="Guizhou Culture Collection" id="ABBRID0EAOBI" xlink:type="simple">GZCC</abbrev> 25-0644 and <abbrev xmlns:xlink="http://www.w3.org/1999/xlink" xlink:title="Guizhou Culture Collection" id="ABBRID0EEOBI" xlink:type="simple">GZCC</abbrev> 25-0645) with closely-related species (combined <abbrev xmlns:xlink="http://www.w3.org/1999/xlink" xlink:title="large ribosomal subunit" id="ABBRID0EIOBI" xlink:type="simple">LSU</abbrev>-ITS-<italic>tef</italic>1-α-<italic>rpb</italic>2) using both LogDet transformation and splits decomposition. <abbrev xmlns:xlink="http://www.w3.org/1999/xlink" xlink:title="pairwise homoplasy index" id="ABBRID0EQOBI" xlink:type="simple">PHI</abbrev> test results (Φw) &lt; 0.05 indicate significant recombination within the dataset. New species are indicated in red bold and type strains are marked with “<sup>T</sup>”.</p></caption><graphic xmlns:xlink="http://www.w3.org/1999/xlink" xlink:href="mycokeys-126-057-g003.jpg" position="float" orientation="portrait" xlink:type="simple" id="oo_1484665.jpg"><uri content-type="original_file" xlink:type="simple">https://binary.pensoft.net/fig/1484665</uri></graphic></fig></tp:treatment-sec><tp:treatment-sec><!--Section generated to contain objects referenced in tp:taxon-treatment.--><fig id="F4" position="float" orientation="portrait"><object-id xmlns:xlink="http://www.w3.org/1999/xlink" content-type="doi" xlink:type="simple">10.3897/mycokeys.126.174148.figure1</object-id><object-id xmlns:xlink="http://www.w3.org/1999/xlink" content-type="arpha" xlink:type="simple">B7FEF433-5F80-573A-87EF-32A54FDBC672</object-id><label>Figure 1.</label><caption><p>Phylogenetic tree generated from the Maximum Likelihood (<abbrev xmlns:xlink="http://www.w3.org/1999/xlink" xlink:title="Maximum Likelihood" id="ABBRID0E1ABI" xlink:type="simple">ML</abbrev>) analysis, based on a combined dataset of ITS, <abbrev xmlns:xlink="http://www.w3.org/1999/xlink" xlink:title="large ribosomal subunit" id="ABBRID0E5ABI" xlink:type="simple">LSU</abbrev>, <italic>tef</italic>1-α and <italic>rpb</italic>2 sequence data. Bootstrap support values from <abbrev xmlns:xlink="http://www.w3.org/1999/xlink" xlink:title="Maximum Likelihood" id="ABBRID0EGBBI" xlink:type="simple">ML</abbrev> analyses ≥ 55% and Bayesian posterior probabilities (<abbrev xmlns:xlink="http://www.w3.org/1999/xlink" xlink:title="posterior probabilities" id="ABBRID0EKBBI" xlink:type="simple">BYPP</abbrev>) ≥ 0.95 are indicated at the nodes as <abbrev xmlns:xlink="http://www.w3.org/1999/xlink" xlink:title="Maximum Likelihood" id="ABBRID0EOBBI" xlink:type="simple">ML</abbrev>/<abbrev xmlns:xlink="http://www.w3.org/1999/xlink" xlink:title="posterior probabilities" id="ABBRID0ESBBI" xlink:type="simple">BYPP</abbrev>, respectively. The Maximum Likelihood (<abbrev xmlns:xlink="http://www.w3.org/1999/xlink" xlink:title="Maximum Likelihood" id="ABBRID0EWBBI" xlink:type="simple">ML</abbrev>) and Bayesian Inference (<abbrev xmlns:xlink="http://www.w3.org/1999/xlink" xlink:title="posterior probabilities" id="ABBRID0E1BBI" xlink:type="simple">BYPP</abbrev>) analyses yielded similar tree topologies. Hyphen (“-”) indicates a value lower than 55% for <abbrev xmlns:xlink="http://www.w3.org/1999/xlink" xlink:title="Maximum Likelihood" id="ABBRID0E5BBI" xlink:type="simple">ML</abbrev> and a posterior probability lower than 0.95 for Bayesian. The tree is rooted with <italic><tp:taxon-name><tp:taxon-name-part taxon-name-part-type="genus" reg="Acanthohelicospora">Acanthohelicospora</tp:taxon-name-part> <tp:taxon-name-part taxon-name-part-type="species" reg="aurea">aurea</tp:taxon-name-part></tp:taxon-name></italic><abbrev xmlns:xlink="http://www.w3.org/1999/xlink" xlink:title="Guizhou Culture Collection" id="ABBRID0ENCBI" xlink:type="simple">GZCC</abbrev> 16-0060 and <italic><tp:taxon-name><tp:taxon-name-part taxon-name-part-type="genus" reg="Acanthohelicospora">A.</tp:taxon-name-part> <tp:taxon-name-part taxon-name-part-type="species" reg="guianensis">guianensis</tp:taxon-name-part></tp:taxon-name></italic> UAMH 1699. The newly-obtained strains are indicated in black bold. Ex-type strains are denoted with “<sup>T</sup>”.</p></caption><graphic xmlns:xlink="http://www.w3.org/1999/xlink" xlink:href="mycokeys-126-057-g001.jpg" position="float" orientation="portrait" xlink:type="simple" id="oo_1484663.jpg"><uri content-type="original_file" xlink:type="simple">https://binary.pensoft.net/fig/1484663</uri></graphic></fig></tp:treatment-sec></tp:taxon-treatment>
