# Supplementary material for: ﻿Novel Helicotubeufia and Tubeufia (Tubeufiaceae, Tubeufiales) species from terrestrial habitats in Hainan Province, China
Source: MycoKeys. 2025 Dec 4;126:57–74. doi: 10.3897/mycokeys.126.174148 (PMC12699344; doi:10.3897/mycokeys.126.174148)
Supplement: XML Treatment for Tubeufia diaoluoshanensis [file mycokeys.126.174148-treatment2.xml]

<!DOCTYPE tp:taxon-treatment
  PUBLIC "-//TaxonX//DTD Taxonomic Treatment Publishing DTD v0 20100105//EN" "tax-treatment-NSO.dtd">
<tp:taxon-treatment xmlns:tp="http://www.plazi.org/taxpub"><tp:treatment-meta><kwd-group><label>Taxon classification</label><kwd>
                <named-content content-type="kingdom">Fungi</named-content>
              </kwd><kwd>
                <named-content content-type="order">Tubeufiales</named-content>
              </kwd><kwd>
                <named-content content-type="family">Tubeufiaceae</named-content>
              </kwd></kwd-group><mixed-citation publication-type="journal"><person-group><name><surname>Tan</surname><given-names>Ting-Hong</given-names></name><name><surname>Gao</surname><given-names>Fan</given-names></name><name><surname>Bai</surname><given-names>Song</given-names></name><name><surname>Wu</surname><given-names>Chun-Fang</given-names></name><name><surname>Zhao</surname><given-names>Ning-Ning</given-names></name><name><surname>Qiu</surname><given-names>Na</given-names></name><name><surname>Zhou</surname><given-names>Min</given-names></name><name><surname>Ma</surname><given-names>Jian</given-names></name></person-group><article-title>﻿Novel <italic><tp:taxon-name><tp:taxon-name-part taxon-name-part-type="genus" reg="Helicotubeufia">Helicotubeufia</tp:taxon-name-part></tp:taxon-name></italic> and <italic><tp:taxon-name><tp:taxon-name-part taxon-name-part-type="genus" reg="Tubeufia">Tubeufia</tp:taxon-name-part></tp:taxon-name></italic> (<tp:taxon-name><tp:taxon-name-part taxon-name-part-type="family">Tubeufiaceae</tp:taxon-name-part></tp:taxon-name>, <tp:taxon-name><tp:taxon-name-part taxon-name-part-type="order">Tubeufiales</tp:taxon-name-part></tp:taxon-name>) species from terrestrial habitats in Hainan Province, China</article-title><source>MycoKeys</source><day>04</day><month>12</month><year>2025</year><volume>126</volume><fpage>57</fpage><lpage>74</lpage><pub-id pub-id-type="doi">10.3897/mycokeys.126.174148</pub-id></mixed-citation></tp:treatment-meta><tp:nomenclature><label>﻿</label><tp:taxon-name><object-id xmlns:xlink="http://www.w3.org/1999/xlink" content-type="arpha" xlink:type="simple">32EF01A9-D142-5F99-93F4-3399EBD9F747</object-id>
              <tp:taxon-name-part taxon-name-part-type="genus" reg="Tubeufia">Tubeufia</tp:taxon-name-part>
              <tp:taxon-name-part taxon-name-part-type="species" reg="diaoluoshanensis">diaoluoshanensis</tp:taxon-name-part>
              <object-id xmlns:xlink="http://www.w3.org/1999/xlink" content-type="mycobank" xlink:type="simple">904432</object-id>
            </tp:taxon-name><tp:taxon-authority>T.H. Tan &amp; J. Ma</tp:taxon-authority><tp:taxon-status xmlns:xlink="http://www.w3.org/1999/xlink" xlink:type="simple">sp. nov.</tp:taxon-status><xref ref-type="fig" rid="F3">Fig. 4</xref></tp:nomenclature><tp:treatment-sec sec-type="etymology" id="SECID0EJQBI"><title>Etymology.</title><p>“<italic><tp:taxon-name><tp:taxon-name-part taxon-name-part-type="genus" reg="Tubeufia"/><tp:taxon-name-part taxon-name-part-type="species" reg="diaoluoshanensis">diaoluoshanensis</tp:taxon-name-part></tp:taxon-name></italic>” refers the place “Diaoluoshan National Nature Reserve” from where the fungus was collected.</p><fig id="F3" position="float" orientation="portrait"><object-id xmlns:xlink="http://www.w3.org/1999/xlink" content-type="doi" xlink:type="simple">10.3897/mycokeys.126.174148.figure4</object-id><object-id xmlns:xlink="http://www.w3.org/1999/xlink" content-type="arpha" xlink:type="simple">C3102721-67E2-56B8-A520-DB2EA94034EA</object-id><label>Figure 4.</label><caption><p><italic><tp:taxon-name><tp:taxon-name-part taxon-name-part-type="genus" reg="Tubeufia">Tubeufia</tp:taxon-name-part> <tp:taxon-name-part taxon-name-part-type="species" reg="diaoluoshanensis">diaoluoshanensis</tp:taxon-name-part></tp:taxon-name></italic> (<named-content xmlns:xlink="http://www.w3.org/1999/xlink" content-type="dwc:institutional_code" xlink:title="Herbarium of Kunming Institute of Botany, Chinese Academy of Sciences" xlink:href="http://grbio.org/institution/cryptogamic-herbarium-kunming-institute-botany" xlink:type="simple">HKAS</named-content> 128911, holotype). a, b. Colonies on the host surface; c Conidiophores, conidiogenous cells and conidia; d–g. Conidiophores and conidiogenous cells; h–k. Conidia; l, m. Colonies on PDA, l from above, m from below. Scale bars: 50 μm (c); 20 μm (h–k); 10 μm (d–g).</p></caption><graphic xmlns:xlink="http://www.w3.org/1999/xlink" xlink:href="mycokeys-126-057-g004.jpg" position="float" orientation="portrait" xlink:type="simple" id="oo_1484666.jpg"><uri content-type="original_file" xlink:type="simple">https://binary.pensoft.net/fig/1484666</uri></graphic></fig></tp:treatment-sec><tp:treatment-sec sec-type="Holotype" id="SECID0EVRBI"><title>Holotype.</title><p><named-content xmlns:xlink="http://www.w3.org/1999/xlink" content-type="dwc:institutional_code" xlink:title="Herbarium of Kunming Institute of Botany, Chinese Academy of Sciences" xlink:href="http://grbio.org/institution/cryptogamic-herbarium-kunming-institute-botany" xlink:type="simple">HKAS</named-content> 128911.</p></tp:treatment-sec><tp:treatment-sec sec-type="description" id="SECID0E6RBI"><title>Description.</title><p><bold><italic>Saprobic</italic></bold> on decaying wood in a terrestrial habitat. <bold><italic>Sexual morph</italic></bold> Undetermined. <bold><italic>Asexual morph</italic></bold> Hyphomycetous, helicosporous. <bold><italic>Colonies</italic></bold> on natural substrate superficial, effuse, solitary, gregarious, with mass of crowded, glistening conidia, white to pale brown. <bold><italic>Mycelium</italic></bold> partly immersed, partly superficial, composed of hyaline to pale brown, branched, septate, smooth hyphae. <bold><italic>Conidiophores</italic></bold> 24–57 × 4–6 μm (<italic>x</italic>̄ = 36.5 × 4.5 μm, n = 20), macronematous, mononematous, erect, cylindrical, short, straight or slightly flexuous, occasionally branched, 0–3-septate, hyaline to pale brown, thick-walled. <bold><italic>Conidiogenous cells</italic></bold> 12.5–14 × 3.7–4.5 μm (<italic>x</italic>̄ = 13 × 4 μm, n = 25), holoblastic, monoblastic or polyblastic, integrated, terminal, cylindrical, truncate at apex after conidial secession, hyaline to pale brown, smooth-walled. <bold><italic>Conidia</italic></bold> solitary, acrogenous, helicoid, rounded at apex, 80–104 μm diameter and conidial filament 6.5–8 μm wide (<italic>x</italic>̄ = 96.5 × 7 μm, n = 20), 431–485 μm long (<italic>x</italic>̄ = 452 μm, n = 20), loosely coiled up to 1<sup>1</sup>/<sub>2</sub> times, becoming loosely coiled in water, septate, slightly constricted at septa, guttulate, hyaline to pale brown, smooth-walled.</p></tp:treatment-sec><tp:treatment-sec sec-type="description" id="SECID0ELTBI"><title>Culture characteristics.</title><p>Conidia germinated on PDA and produced germ tubes within 12 h. Colonies on PDA reached 29 mm in diameter after 41 days of incubation at 25 °C with an irregular shape, raised surface and undulate margin, pale brown to reddish-brown; the reverse was brown to reddish-brown.</p></tp:treatment-sec><tp:treatment-sec sec-type="material" id="SECID0EQTBI"><title>Material examined.</title><p>China • Hainan Province, Lingshui Lizu Autonomous County, Diaoluoshan National Nature Reserve, <named-content xmlns:xlink="http://www.w3.org/1999/xlink" content-type="dwc:verbatimCoordinates" xlink:type="simple"><named-content content-type="geo-json" specific-use="{&#34;type&#34;:&#34;Point&#34;,&#34;coordinates&#34;:[109.716667,18.716667]}" id="NCID0EZTBI" xlink:type="simple">18°43'N, 109°43'E</named-content></named-content>, on rotting wood in a terrestrial habitat, 24 August 2021, Jian Ma, DL24 (<named-content xmlns:xlink="http://www.w3.org/1999/xlink" content-type="dwc:institutional_code" xlink:title="Herbarium of Kunming Institute of Botany, Chinese Academy of Sciences" xlink:href="http://grbio.org/institution/cryptogamic-herbarium-kunming-institute-botany" xlink:type="simple">HKAS</named-content> 128911, holotype), ex-type living culture <abbrev xmlns:xlink="http://www.w3.org/1999/xlink" xlink:title="Guizhou Culture Collection" id="ABBRID0ECUBI" xlink:type="simple">GZCC</abbrev> 22-2142; • <italic>Ibid</italic>., DL26 (<abbrev xmlns:xlink="http://www.w3.org/1999/xlink" xlink:title="Herbarium of Guizhou Academy of Agriculture Sciences" id="ABBRID0EIUBI" xlink:type="simple">GZAAS</abbrev> 22-2142, paratype), living culture <abbrev xmlns:xlink="http://www.w3.org/1999/xlink" xlink:title="Guizhou Culture Collection" id="ABBRID0EMUBI" xlink:type="simple">GZCC</abbrev> 25-0643.</p></tp:treatment-sec><tp:treatment-sec sec-type="notes" id="SECID0EQUBI"><title>Notes.</title><p>In the phylogenetic analyses (Fig. <xref ref-type="fig" rid="F4">1</xref>), <italic><tp:taxon-name><tp:taxon-name-part taxon-name-part-type="genus" reg="Tubeufia">Tubeufia</tp:taxon-name-part> <tp:taxon-name-part taxon-name-part-type="species" reg="diaoluoshanensis">diaoluoshanensis</tp:taxon-name-part></tp:taxon-name></italic> formed a sister clade to <italic><tp:taxon-name><tp:taxon-name-part taxon-name-part-type="genus" reg="Tubeufia">T.</tp:taxon-name-part> <tp:taxon-name-part taxon-name-part-type="species" reg="fangchengensis">fangchengensis</tp:taxon-name-part></tp:taxon-name></italic> with 55% <abbrev xmlns:xlink="http://www.w3.org/1999/xlink" xlink:title="Maximum Likelihood" id="ABBRID0EQVBI" xlink:type="simple">ML</abbrev> statistical support. However, a comparison of nucleotides in the ITS, <abbrev xmlns:xlink="http://www.w3.org/1999/xlink" xlink:title="large ribosomal subunit" id="ABBRID0EUVBI" xlink:type="simple">LSU</abbrev>, <italic>tef</italic>1-α and <italic>rpb</italic>2 sequence between <italic><tp:taxon-name><tp:taxon-name-part taxon-name-part-type="genus" reg="Tubeufia">T.</tp:taxon-name-part> <tp:taxon-name-part taxon-name-part-type="species" reg="diaoluoshanensis">diaoluoshanensis</tp:taxon-name-part></tp:taxon-name></italic> (<abbrev xmlns:xlink="http://www.w3.org/1999/xlink" xlink:title="Guizhou Culture Collection" id="ABBRID0EHWBI" xlink:type="simple">GZCC</abbrev> 22-2142) and <italic><tp:taxon-name><tp:taxon-name-part taxon-name-part-type="genus" reg="Tubeufia">T.</tp:taxon-name-part> <tp:taxon-name-part taxon-name-part-type="species" reg="fangchengensis">fangchengensis</tp:taxon-name-part></tp:taxon-name></italic> (MFLUCC 17-0047) revealed nucleotide differences of 55/931 bp (5.9%, including 24 gaps), 7/831 bp (0.8%, including one gap), 28/912 bp (3.1%, without gap) and 62/863 bp (7.2%, without gap), respectively. Moreover, <italic><tp:taxon-name><tp:taxon-name-part taxon-name-part-type="genus" reg="Tubeufia">T.</tp:taxon-name-part> <tp:taxon-name-part taxon-name-part-type="species" reg="diaoluoshanensis">diaoluoshanensis</tp:taxon-name-part></tp:taxon-name></italic> (<named-content xmlns:xlink="http://www.w3.org/1999/xlink" content-type="dwc:institutional_code" xlink:title="Herbarium of Kunming Institute of Botany, Chinese Academy of Sciences" xlink:href="http://grbio.org/institution/cryptogamic-herbarium-kunming-institute-botany" xlink:type="simple">HKAS</named-content> 128911) differs from <italic><tp:taxon-name><tp:taxon-name-part taxon-name-part-type="genus" reg="Tubeufia">T.</tp:taxon-name-part> <tp:taxon-name-part taxon-name-part-type="species" reg="fangchengensis">fangchengensis</tp:taxon-name-part></tp:taxon-name></italic> (<named-content xmlns:xlink="http://www.w3.org/1999/xlink" content-type="dwc:institutional_code" xlink:title="Herbarium of Kunming Institute of Botany, Chinese Academy of Sciences" xlink:href="http://grbio.org/institution/cryptogamic-herbarium-kunming-institute-botany" xlink:type="simple">HKAS</named-content> 97429) by its shorter conidiophores (24–57 μm vs. up to 135 μm) and longer conidia (431–485 μm vs. 165–220 μm) (<xref ref-type="bibr" rid="B35">Lu et al. 2018b</xref>). Therefore, based on morphological comparisons and multi-gene phylogenetic analyses, <italic><tp:taxon-name><tp:taxon-name-part taxon-name-part-type="genus" reg="Tubeufia">Tubeufia</tp:taxon-name-part> <tp:taxon-name-part taxon-name-part-type="species" reg="diaoluoshanensis">diaoluoshanensis</tp:taxon-name-part></tp:taxon-name></italic> (<abbrev xmlns:xlink="http://www.w3.org/1999/xlink" xlink:title="Guizhou Culture Collection" id="ABBRID0EDYBI" xlink:type="simple">GZCC</abbrev> 22-2142 and <abbrev xmlns:xlink="http://www.w3.org/1999/xlink" xlink:title="Guizhou Culture Collection" id="ABBRID0EHYBI" xlink:type="simple">GZCC</abbrev> 25-0643) is introduced here as a new species.</p></tp:treatment-sec><tp:treatment-sec><!--Section generated to contain objects referenced in tp:taxon-treatment.--><fig id="F4" position="float" orientation="portrait"><object-id xmlns:xlink="http://www.w3.org/1999/xlink" content-type="doi" xlink:type="simple">10.3897/mycokeys.126.174148.figure1</object-id><object-id xmlns:xlink="http://www.w3.org/1999/xlink" content-type="arpha" xlink:type="simple">B7FEF433-5F80-573A-87EF-32A54FDBC672</object-id><label>Figure 1.</label><caption><p>Phylogenetic tree generated from the Maximum Likelihood (<abbrev xmlns:xlink="http://www.w3.org/1999/xlink" xlink:title="Maximum Likelihood" id="ABBRID0E1ABI" xlink:type="simple">ML</abbrev>) analysis, based on a combined dataset of ITS, <abbrev xmlns:xlink="http://www.w3.org/1999/xlink" xlink:title="large ribosomal subunit" id="ABBRID0E5ABI" xlink:type="simple">LSU</abbrev>, <italic>tef</italic>1-α and <italic>rpb</italic>2 sequence data. Bootstrap support values from <abbrev xmlns:xlink="http://www.w3.org/1999/xlink" xlink:title="Maximum Likelihood" id="ABBRID0EGBBI" xlink:type="simple">ML</abbrev> analyses ≥ 55% and Bayesian posterior probabilities (<abbrev xmlns:xlink="http://www.w3.org/1999/xlink" xlink:title="posterior probabilities" id="ABBRID0EKBBI" xlink:type="simple">BYPP</abbrev>) ≥ 0.95 are indicated at the nodes as <abbrev xmlns:xlink="http://www.w3.org/1999/xlink" xlink:title="Maximum Likelihood" id="ABBRID0EOBBI" xlink:type="simple">ML</abbrev>/<abbrev xmlns:xlink="http://www.w3.org/1999/xlink" xlink:title="posterior probabilities" id="ABBRID0ESBBI" xlink:type="simple">BYPP</abbrev>, respectively. The Maximum Likelihood (<abbrev xmlns:xlink="http://www.w3.org/1999/xlink" xlink:title="Maximum Likelihood" id="ABBRID0EWBBI" xlink:type="simple">ML</abbrev>) and Bayesian Inference (<abbrev xmlns:xlink="http://www.w3.org/1999/xlink" xlink:title="posterior probabilities" id="ABBRID0E1BBI" xlink:type="simple">BYPP</abbrev>) analyses yielded similar tree topologies. Hyphen (“-”) indicates a value lower than 55% for <abbrev xmlns:xlink="http://www.w3.org/1999/xlink" xlink:title="Maximum Likelihood" id="ABBRID0E5BBI" xlink:type="simple">ML</abbrev> and a posterior probability lower than 0.95 for Bayesian. The tree is rooted with <italic><tp:taxon-name><tp:taxon-name-part taxon-name-part-type="genus" reg="Acanthohelicospora">Acanthohelicospora</tp:taxon-name-part> <tp:taxon-name-part taxon-name-part-type="species" reg="aurea">aurea</tp:taxon-name-part></tp:taxon-name></italic><abbrev xmlns:xlink="http://www.w3.org/1999/xlink" xlink:title="Guizhou Culture Collection" id="ABBRID0ENCBI" xlink:type="simple">GZCC</abbrev> 16-0060 and <italic><tp:taxon-name><tp:taxon-name-part taxon-name-part-type="genus" reg="Acanthohelicospora">A.</tp:taxon-name-part> <tp:taxon-name-part taxon-name-part-type="species" reg="guianensis">guianensis</tp:taxon-name-part></tp:taxon-name></italic> UAMH 1699. The newly-obtained strains are indicated in black bold. Ex-type strains are denoted with “<sup>T</sup>”.</p></caption><graphic xmlns:xlink="http://www.w3.org/1999/xlink" xlink:href="mycokeys-126-057-g001.jpg" position="float" orientation="portrait" xlink:type="simple" id="oo_1484663.jpg"><uri content-type="original_file" xlink:type="simple">https://binary.pensoft.net/fig/1484663</uri></graphic></fig></tp:treatment-sec><ref-list><ref id="B35"><mixed-citation xmlns:xlink="http://www.w3.org/1999/xlink" xlink:type="simple"><person-group><name name-style="western"><surname>Lu</surname><given-names>YZ</given-names></name><name name-style="western"><surname>Liu</surname><given-names>JK</given-names></name><name name-style="western"><surname>Hyde</surname><given-names>KD</given-names></name><name name-style="western"><surname>Jeewon</surname><given-names>R</given-names></name><name name-style="western"><surname>Kang</surname><given-names>JC</given-names></name><name name-style="western"><surname>Fan</surname><given-names>C</given-names></name><name name-style="western"><surname>Boonmee</surname><given-names>S</given-names></name><name name-style="western"><surname>Bhat</surname><given-names>DJ</given-names></name><name name-style="western"><surname>Luo</surname><given-names>ZL</given-names></name><name name-style="western"><surname>Lin</surname><given-names>CG</given-names></name></person-group> (<year>2018b</year>) <article-title>A taxonomic reassessment of <tp:taxon-name><tp:taxon-name-part taxon-name-part-type="order">Tubeufiales</tp:taxon-name-part></tp:taxon-name> based on multi-locus phylogeny and morphology.</article-title><source>Fungal Diversity</source><volume>92</volume>: <fpage>131</fpage>–<lpage>344</lpage>. <ext-link xlink:href="10.1007/s13225-018-0411-y" ext-link-type="doi" xlink:type="simple">https://doi.org/10.1007/s13225-018-0411-y</ext-link></mixed-citation></ref></ref-list></tp:taxon-treatment>
